# Supplementary material for: Clonal structure and the specificity of vaccine-induced T cell response to SARS-CoV-2 Spike protein
Source: Front Immunol. 2024 Apr 2;15:1369436. doi: 10.3389/fimmu.2024.1369436 (PMC11018901; doi:10.3389/fimmu.2024.1369436)
Supplement: Supplementary file 2 [file Table_1.xlsx]

## Sheet: Overview for article
Donor	Sample	Cell_number	Overseq	Number_of_reads	MIG_count_threshold	Good_MIGs	Good_reads	Clonotypes
p1752	Spike expansion 6M	1750000	5	8750000	3	385527	4561905	58810
p1752	Spike expansion C- neg	300000	10	3000000	3	167994	1070979	157582
p1752	Spike expansion puls restim total	500000	6	3000000	1	328903	983028	297218
p1752	Spike expansion puls well 1	300000	10	3000000	1	265719	907799	242675
p1752	Spike expansion puls well 2	300000	10	3000000	3	181602	1080058	173982
p1752	total PBMC (6 Month)	1000000	10	10000000	8	74452	4444316	40387
p1752	total PBMC (day 0)	1000000	7	7000000	4	97046	2364972	85031
p1752	total PBMC (day 14)	1000000	7	7000000	3	202578	2367898	183891
p1752	total PBMC (day 28)	1000000	7	7000000	4	136242	2469780	122785
p1753	Spike expansion 6M	1000000	5	5000000	3	259592	1853328	65040
p1753	Spike expansion C- neg	300000	10	3000000	3	64498	485375	9646
p1753	Spike expansion puls restim total	500000	6	3000000	1	260171	880751	38598
p1753	Spike expansion puls well 1	300000	10	3000000	1	200394	801119	23955
p1753	Spike expansion puls well 2	300000	10	3000000	3	122677	729152	15095
p1753	total PBMC (6 Month)	1000000	10	10000000	6	152342	5340454	72656
p1753	total PBMC (day 0)	1000000	7	7000000	4	89145	1593876	48090
p1753	total PBMC (day 14)	1000000	7	7000000	3	160287	1924597	77538
p1753	total PBMC (day 28)	1000000	7	7000000	4	108044	1563592	55760
p1757	Spike expansion 6M	1000000	5	5000000	8	56654	2499207	3795
p1757	Spike expansion C- neg	300000	10	3000000	3	141711	1155658	131633
p1757	Spike expansion puls restim total	500000	6	3000000	1	281110	1120394	250930
p1757	Spike expansion puls well 1	300000	10	3000000	3	207190	1226894	199002
p1757	Spike expansion puls well 2	300000	10	3000000	3	216749	1265377	207021
p1757	total PBMC (6 Month)	1000000	10	10000000	6	140100	3887307	84682
p1757	total PBMC (day 0)	1000000	7	7000000	4	192919	4361997	170721
p1757	total PBMC (day 14)	1000000	7	7000000	4	185649	3391693	168414
p1757	total PBMC (day 28)	1000000	7	7000000	4	154310	2728209	136284
p1765	Spike expansion 6M	750000	5	3750000	6	78052	1690352	15160
p1765	Spike expansion C- neg	300000	10	3000000	3	130143	1042016	107569
p1765	Spike expansion puls restim total	500000	6	3000000	3	222496	1343845	212273
p1765	Spike expansion puls well 1	300000	10	3000000	3	124057	782387	119990
p1765	Spike expansion puls well 2	300000	10	3000000	3	116731	1260087	111895
p1765	total PBMC (6 Month)	1000000	10	10000000	6	153463	3858289	69318
p1765	total PBMC (day 0)	1000000	7	7000000	4	166952	3124083	134043
p1765	total PBMC (day 14)	1000000	7	7000000	4	206930	2875903	180098
p1765	total PBMC (day 28)	1000000	7	7000000	8	33833	2196297	27641
p1769	Spike expansion 6M	750000	5	3750000	3	277923	1833560	67718
p1769	Spike expansion C- neg	300000	10	3000000	3	84615	633763	78225
p1769	Spike expansion puls restim total	500000	6	3000000	3	203773	1187988	193457
p1769	Spike expansion puls well 1	300000	10	3000000	3	98628	865308	86291
p1769	total PBMC (6 Month)	1000000	10	10000000	6	179961	5380068	106081
p1769	total PBMC (day 0)	1000000	7	7000000	3	169788	1885352	156317
p1769	total PBMC (day 14)	1000000	7	7000000	3	117815	1347535	105082
p1769	total PBMC (day 28)	1000000	7	7000000	4	78399	1582889	71218
p1771	Spike expansion 6M	2000000	5	10000000	3	508027	5409549	62272
p1771	Spike expansion C- neg	300000	10	3000000	1	304024	751674	258069
p1771	Spike expansion puls restim total	500000	6	3000000	3	154559	990169	140443
p1771	Spike expansion puls well 1	300000	10	3000000	4	324193	5533928	302378
p1771	Spike expansion puls well 2	300000	10	3000000	1	262449	823800	218197
p1771	total PBMC (6 Month)	1000000	10	10000000	6	126592	4511686	50731
p1771	total PBMC (day 0)	1000000	7	7000000	3	125066	1535593	113385
p1771	total PBMC (day 14)	1000000	7	7000000	3	158126	1782207	141962
p1771	total PBMC (day 28)	1000000	7	7000000	4	93019	1710980	82006
p1775	Spike expansion C- neg	300000	10	3000000	3	194986	2015852	9625
p1775	Spike expansion puls restim total	500000	6	3000000	4	140557	2536978	9872
p1775	Spike expansion puls well 1	300000	10	3000000	3	181330	2176030	7850
p1775	Spike expansion puls well 2	300000	10	3000000	3	186739	2307457	7470
p1775	total PBMC (day 0)	1000000	7	7000000	8	117898	6001587	48213
p1775	total PBMC (day 14)	1000000	7	7000000	6	225385	6175427	105608
p1775	total PBMC (day 28)	1000000	7	7000000	6	209639	5188553	69169
p1776	Spike expansion 6M	3000000	5	15000000	4	723630	10361646	144860
p1776	Spike expansion C- neg	300000	10	3000000	3	174718	1260565	12007
p1776	Spike expansion puls restim total	500000	6	3000000	1	444937	1519148	23889
p1776	Spike expansion puls well 1	300000	10	3000000	3	207935	1529079	7181
p1776	Spike expansion puls well 2	300000	10	3000000	3	159674	1582838	4790
p1776	total PBMC (6 Month)	1000000	10	10000000	4	154695	3241969	79279
p1776	total PBMC (day 0)	1000000	7	7000000	6	87193	2750554	48071
p1776	total PBMC (day 14)	1000000	7	7000000	3	265672	2787948	118145
p1776	total PBMC (day 28)	1000000	7	7000000	4	187331	3129676	98542
p1780	Spike expansion 6M	1000000	5	5000000	4	147034	3196973	17092
p1780	Spike expansion C- neg	300000	10	3000000	3	169386	1953163	12346
p1780	Spike expansion puls restim total	500000	6	3000000	3	265688	1733188	16292
p1780	Spike expansion puls well 1	300000	10	3000000	3	217071	2411450	7821
p1780	Spike expansion puls well 2	300000	10	3000000	4	184016	2787834	7060
p1780	total PBMC (6 Month)	1000000	10	10000000	4	138766	2714571	84283
p1780	total PBMC (day 0)	1000000	7	7000000	6	169906	5035950	99352
p1780	total PBMC (day 14)	1000000	7	7000000	6	180750	5546029	100140
p1780	total PBMC (day 28)	1000000	7	7000000	6	150824	5389885	86986
p1782	Spike expansion C- neg	300000	10	3000000	3	110453	1066922	9266
p1782	Spike expansion puls restim total	500000	6	3000000	3	164640	1442624	25466
p1782	Spike expansion puls well 1	300000	10	3000000	3	141724	1237149	6864
p1782	Spike expansion puls well 2	300000	10	3000000	3	134020	1247872	6652
p1782	total PBMC (6 Month)	1000000	10	10000000	8	70959	3348019	37997
p1782	total PBMC (day 0)	1000000	7	7000000	4	216084	3566083	105770
p1782	total PBMC (day 14)	1000000	7	7000000	3	222869	2528256	108951
p1782	total PBMC (day 28)	1000000	7	7000000	6	91279	2435599	52345
p1787	Spike expansion 6M	1000000	5	5000000	3	358193	3790848	39264
p1787	Spike expansion C- neg	300000	10	3000000	3	111139	807092	106352
p1787	Spike expansion puls restim total	500000	6	3000000	3	75722	606923	71466
p1787	Spike expansion puls well 1	300000	10	3000000	4	72188	1180244	2900
p1787	Spike expansion puls well 2	300000	10	3000000	3	130583	1314251	5084
p1787	total PBMC (6 Month)	1000000	10	10000000	8	60489	3691591	46960
p1787	total PBMC (day 0)	1000000	7	7000000	4	184615	4220230	163724
p1787	total PBMC (day 14)	1000000	7	7000000	4	165851	3903971	146988
p1787	total PBMC (day 28)	1000000	7	7000000	4	170246	3113195	154861
p1790	Spike expansion 6M	1500000	5	7500000	4	423566	6560344	57738
p1790	Spike expansion C- neg	300000	10	3000000	4	164601	2332944	10273
p1790	Spike expansion puls restim total	500000	6	3000000	3	205015	2420545	31397
p1790	Spike expansion puls well 1	300000	10	3000000	3	228841	2393726	8205
p1790	Spike expansion puls well 2	300000	10	3000000	3	188606	2329404	7903
p1790	total PBMC (day 0)	1000000	7	7000000	4	247595	5608933	126857
p1790	total PBMC (day 14)	1000000	7	7000000	4	233805	5659636	133413
p1790	total PBMC (day 28)	1000000	7	7000000	4	234075	5533214	138453
p1792	Spike expansion 6M	1500000	5	7500000	3	524025	4934055	33339
p1792	Spike expansion C- neg	300000	10	3000000	3	131688	1027350	125525
p1792	Spike expansion puls restim total	500000	6	3000000	1	315967	1154180	277412
p1792	Spike expansion puls well 1	300000	10	3000000	3	164492	1203504	158958
p1792	Spike expansion puls well 2	300000	10	3000000	1	357855	1163724	340774
p1792	total PBMC (6 Month)	1000000	10	10000000	11	38949	3026632	15308
p1792	total PBMC (day 0)	1000000	7	7000000	3	211608	2461511	186674
p1792	total PBMC (day 14)	1000000	7	7000000	4	165018	2639964	152207
p1792	total PBMC (day 28)	1000000	7	7000000	6	83403	2022278	78890
p1800	Spike expansion 6M	2000000	5	10000000	4	582945	13551696	76200
p1800	Spike expansion C- neg	300000	10	3000000	3	224626	2194122	17118
p1800	Spike expansion puls restim total	500000	6	3000000	3	302787	1953184	35649
p1800	Spike expansion puls well 1	300000	10	3000000	3	286080	2406616	14306
p1800	Spike expansion puls well 2	300000	10	3000000	3	240268	1925503	13036
p1800	total PBMC (6 Month)	1000000	10	10000000	6	72916	1634282	30270
p1800	total PBMC (day 0)	1000000	7	7000000	4	315764	5014452	136714
p1800	total PBMC (day 14)	1000000	7	7000000	4	294592	5683904	135152
p1800	total PBMC (day 28)	1000000	7	7000000	4	309260	4826635	144549
p1802	Spike expansion 6M	750000	5	3750000	3	238790	2143731	31502
p1802	Spike expansion C- neg	300000	10	3000000	1	233789	912209	13869
p1802	Spike expansion puls restim total	500000	6	3000000	1	334311	692294	299965
p1802	Spike expansion puls well 1	300000	10	3000000	1	399918	1066163	14123
p1802	Spike expansion puls well 2	300000	10	3000000	1	350721	1207703	10766
p1802	total PBMC (6 Month)	1000000	10	10000000	8	45231	3248106	34860
p1802	total PBMC (day 0)	1000000	7	7000000	4	135316	3474601	84771
p1802	total PBMC (day 14)	1000000	7	7000000	6	135170	3739050	94617
p1802	total PBMC (day 28)	1000000	7	7000000	4	148257	1877435	122749
p1810	Spike expansion 6M	750000	5	3750000	4	190515	2741051	30184
p1810	Spike expansion C- neg	300000	10	3000000	3	235133	2216862	8247
p1810	Spike expansion puls restim total	500000	6	3000000	1	458170	1776386	27743
p1810	Spike expansion puls well 1	300000	10	3000000	3	282773	2204785	7596
p1810	Spike expansion puls well 2	300000	10	3000000	3	265258	2248352	7694
p1810	total PBMC (6 Month)	1000000	10	10000000	6	110336	3513947	60502
p1810	total PBMC (day 0)	1000000	7	7000000	6	118767	5336545	60521
p1810	total PBMC (day 14)	1000000	7	7000000	4	285635	5670581	120599
p1810	total PBMC (day 28)	1000000	7	7000000	4	290940	5111025	139461
p1813	Spike expansion 6M	2500000	5	12500000	3	780552	9634202	191862
p1813	Spike expansion C- neg	300000	10	3000000	4	99174	1462486	88409
p1813	Spike expansion puls well 1	300000	10	3000000	4	106626	2058482	100876
p1813	Spike expansion puls well 2	300000	10	3000000	4	137470	3281746	124113
p1813	total PBMC (6 Month)	1000000	10	10000000	6	140997	3809560	89236
p1813	total PBMC (day 0)	1000000	7	7000000	4	151445	3633281	130911
p1813	total PBMC (day 14)	1000000	7	7000000	4	180582	3170466	162523
p1813	total PBMC (day 28)	1000000	7	7000000	8	64092	3492567	57392
p1752	Spike expansion sorted CD4+	2500	200	500000	4	6630	145438	370
p1752	Spike expansion sorted CD8+	880	568	500000	8	2036	106501	104
p1753	Spike expansion sorted CD4+	6900	85	588235	6	10800	379658	101
p1753	Spike expansion sorted CD8+	5700	88	500000	32	2188	5559548	479
p1757	Spike expansion sorted CD4+	2800	179	500000	16	820	206203	228
p1757	Spike expansion sorted CD8+	1000	500	500000	11	2063	348172	194
p1765	Spike expansion sorted CD4+	3880	129	500000	6	4235	188761	233
p1765	Spike expansion sorted CD8+	100	5000	500000	32	216	693977	60
p1769	Spike expansion sorted CD4+	3400	147	500000	11	3788	363494	222
p1769	Spike expansion sorted CD8+	310	1613	500000	32	389	280417	62
p1771	Spike expansion sorted CD4+	1200	417	500000	16	1379	335098	108
p1771	Spike expansion sorted CD8+	2500	200	500000	11	7983	676333	264
p1775	Spike expansion sorted CD4+	2130	235	500000	8	2444	235001	423
p1775	Spike expansion sorted CD8+	1300	385	500000	32	1487	1966920	151
p1776	Spike expansion sorted CD4+	11400	44	500000	3	17964	167934	1813
p1776	Spike expansion sorted CD8+	4162	120	500000	6	9743	364867	553
p1780	Spike expansion sorted CD4+	27200	18	500000	4	51080	703000	3545
p1780	Spike expansion sorted CD8+	4670	107	500000	8	11255	496834	298
p1782	Spike expansion sorted CD4+	30000	17	500000	3	38852	357769	3483
p1782	Spike expansion sorted CD8+	7000	71	500000	11	11546	917652	417
p1787	Spike expansion sorted CD4+	2550	196	500000	11	4608	462338	650
p1787	Spike expansion sorted CD8+	114	4386	500000	32	216	316291	60
p1790	Spike expansion sorted CD4+	1700	294	500000	32	356	454513	145
p1790	Spike expansion sorted CD8+	895	559	500000	23	747	418863	67
p1792	Spike expansion sorted CD4+	1850	270	500000	16	3454	540959	346
p1792	Spike expansion sorted CD8+	708	706	500000	16	1460	377231	70
p1800	Spike expansion sorted CD4+	4040	124	500000	8	3183	217209	976
p1800	Spike expansion sorted CD8+	2760	181	500000	8	4352	315358	306
p1802	Spike expansion sorted CD4+	35000	14	500000	4	17670	493599	4099
p1802	Spike expansion sorted CD8+	20000	25	500000	4	20915	363395	2669
p1810	Spike expansion sorted CD4+	3656	137	500000	11	5545	818897	1135
p1810	Spike expansion sorted CD8+	8070	62	500000	3	18593	272535	357
p1813	Spike expansion sorted CD4+	3500	143	500000	11	6289	695109	519
p1813	Spike expansion sorted CD8+	280	1786	500000	32	355	246274	78
