# Supplementary material for: Clonal structure and the specificity of vaccine-induced T cell response to SARS-CoV-2 Spike protein
Source: Front Immunol. 2024 Apr 2;15:1369436. doi: 10.3389/fimmu.2024.1369436 (PMC11018901; doi:10.3389/fimmu.2024.1369436)
Supplement: Supplementary file 4 [file Table_3.xlsx]

## Sheet: Лист1
Peptide sequence	Positions	Restrictive HLA Allele	Number of predicted binding HLA alleles
FCNDPFLGVY	135-144	B*15:01/B*35:01/A*02:01	3
LPQGFSAL	216-223	B*08:01/B*07:02	5
YLQPRTFLL	269-277	HLA-A*02:01	17
VRFPNITNL	327-335	B*13:02	13
KCYGVSPTK	378-386	A*03:01/A*11:01	3
LTDEMIAQY	865–873	HLA-A*0101	14
GRLQSLQTY	999-1007	B*27:05	6
RLQSLQTYV	1000-1008	A*02:01/B*13:02/A*02:03	7
QYIKWPWYI	1208-1216	HLA-A*24:02	8
IEDLLFNKVTLADAG	818-832	DRB3*02:02/DRB4*01:03	5
QQLIRAAEIRASANL	1010-1024	DRB4*01:03/DQB1*03:01/DQB1*03:02	6
ISGINASVVNIQKEI	1169-1183	DQA1*05:01/DQB1*03:01	6
LDKYFKNHTSPDVDL	1200-1214	DRB1*04:05/HLA-DRB1*13:02	4
